# Supplementary material for: Inflammatory Bowel Disease: Are Symptoms and Diet Linked?
Source: Nutrients. 2020 Sep 29;12(10):2975. doi: 10.3390/nu12102975 (PMC7650696; doi:10.3390/nu12102975)
Supplement: Supplementary file 1 [file nutrients-12-02975-s001.zip]

Archive with 3 entries (2 files):
- Supplementary/
- Supplementary/HMorton Supplementary Tables S1 S2 S3.docx
- Supplementary/nutrients-937697-supplementary edited.docx
